# Supplementary material for: Do government outlays crowd-out private consumption? Evidence from the European Union
Source: PLoS One. 2026 Jan 2;21(1):e0336229. doi: 10.1371/journal.pone.0336229 (PMC12758785; doi:10.1371/journal.pone.0336229)
Supplement: S1 Data — (XLSX) [file pone.0336229.s002.xlsx]

## Sheet: Sayfa1
year	country	U	LNCP	LNPCE	LNDPI	LNG1	LNG2	LNG3	LNG4
1995	BEL	9.337	4.31721	11.9567	12.4347	11.9489	8.37381	9.78045	9.74038
1996	BEL	9.483	4.33777	11.9427	12.4064	11.9347	8.29111	9.81368	9.73992
1997	BEL	8.95	4.35392	11.9251	12.4059	11.9047	8.26958	9.754	9.7209
1998	BEL	9.323	4.36337	11.9556	12.4287	11.9179	8.25408	9.79872	9.7542
1999	BEL	8.649	4.37452	11.9761	12.4612	11.9454	8.26875	9.8562	9.77516
2000	BEL	6.586	4.39964	12.012	12.4954	11.9547	8.24906	9.89166	9.76544
2001	BEL	6.178	4.42404	12.0199	12.4911	11.9605	8.25151	9.90112	9.79719
2002	BEL	6.91	4.44035	12.0201	12.5051	11.9879	8.25089	9.9258	9.83388
2003	BEL	7.68	4.45612	12.0263	12.5113	12.0235	8.22426	10.0171	9.86418
2004	BEL	7.363	4.47687	12.0408	12.5387	12.0223	8.21569	10.0545	9.852
2005	BEL	8.44	4.50431	12.0559	12.5512	12.0887	8.20692	10.0571	9.87913
2006	BEL	8.246	4.52206	12.083	12.5794	12.0575	8.17501	10.0718	9.89749
2007	BEL	7.459	4.54013	12.1121	12.6185	12.09	8.22138	10.1185	9.91522
2008	BEL	6.976	4.58405	12.113	12.5968	12.114	8.24537	10.1734	9.93123
2009	BEL	7.908	4.58351	12.1229	12.5675	12.1736	8.17759	10.2307	9.97729
2010	BEL	8.293	4.60517	12.156	12.5948	12.1841	8.1688	10.2458	9.9959
2011	BEL	7.14	4.63988	12.1536	12.5756	12.2102	8.14309	10.2433	10.0239
2012	BEL	7.542	4.66788	12.1618	12.5957	12.23	8.1189	10.2676	10.0297
2013	BEL	8.425	4.67895	12.1739	12.6029	12.2297	8.12345	10.2836	10.0546
2014	BEL	8.523	4.68235	12.1883	12.6231	12.2425	8.09188	10.3078	10.0665
2015	BEL	8.482	4.68794	12.2067	12.6466	12.236	8.06335	10.3105	10.0939
2016	BEL	7.83	4.70749	12.2179	12.6541	12.2368	8.04598	10.2955	10.0912
2017	BEL	7.086	4.72853	12.2358	12.6719	12.2292	8.04306	10.3045	10.1074
2018	BEL	5.948	4.74885	12.2519	12.6811	12.2466	8.01145	10.3227	10.1165
2019	BEL	5.36	4.76312	12.2666	12.7071	12.2652	8.07675	10.3431	10.1285
2020	BEL	5.555	4.7705	12.1936	12.6448	12.3435	8.16283	10.4351	10.1512
2021	BEL	6.264	4.79461	12.2502	12.7293	12.348	8.21185	10.4896	10.1667
2022	BEL	5.558	4.88625	12.2914	12.7336	12.312	8.32034	10.4323	10.1742
1995	CZE	4.083	4.02811	10.6052	11.0648	10.6827	7.22669	8.70148	8.36099
1996	CZE	3.852	4.11207	10.6737	11.1183	10.4981	7.27393	8.75403	8.31614
1997	CZE	4.674	4.19454	10.6599	11.0488	10.446	7.27381	8.56731	8.23855
1998	CZE	6.455	4.29618	10.6287	11.0329	10.4379	7.11715	8.57893	8.20562
1999	CZE	8.702	4.31731	10.635	11.0233	10.4204	7.25699	8.59638	8.14193
2000	CZE	8.764	4.35437	10.6833	11.0736	10.4684	7.29361	8.67278	8.23799
2001	CZE	8.128	4.39994	10.7448	11.143	10.603	7.36848	8.78617	8.34482
2002	CZE	7.281	4.41879	10.8708	11.2634	10.758	7.5267	8.94349	8.55049
2003	CZE	7.777	4.41998	10.8854	11.2795	10.8668	7.63084	8.9702	8.62466
2004	CZE	8.298	4.4472	10.9194	11.3261	10.776	7.26096	8.99953	8.59206
2005	CZE	7.927	4.46561	11.0148	11.445	10.892	7.54828	9.07351	8.70225
2006	CZE	7.141	4.49063	11.0932	11.525	10.9668	7.37323	9.17884	8.82809
2007	CZE	5.316	4.51876	11.154	11.6026	11.0233	7.41406	9.23271	8.78248
2008	CZE	4.393	4.58041	11.2741	11.6957	11.1257	7.43819	9.34797	8.87347
2009	CZE	6.662	4.59055	11.2104	11.5768	11.1174	7.33336	9.37506	8.85578
2010	CZE	7.281	4.60517	11.2813	11.6192	11.1404	7.33837	9.41096	8.89308
2011	CZE	6.712	4.62416	11.3079	11.6401	11.1563	7.26487	9.4249	8.91387
2012	CZE	6.979	4.65651	11.2646	11.6149	11.1419	7.12055	9.38322	8.85495
2013	CZE	6.953	4.67079	11.2319	11.5803	11.0618	7.03143	9.33376	8.81729
2014	CZE	6.108	4.67422	11.1952	11.5652	11.0474	6.92836	9.31668	8.80573
2015	CZE	5.048	4.67731	11.2427	11.6324	11.0997	7.27258	9.38289	8.84469
2016	CZE	3.952	4.68412	11.2905	11.6698	11.0849	7.07316	9.4062	8.77448
2017	CZE	2.893	4.70833	11.3662	11.7629	11.131	7.24581	9.46763	8.87033
2018	CZE	2.246	4.7296	11.4342	11.8333	11.2335	7.38326	9.5428	9.04918
2019	CZE	2.015	4.75768	11.4643	11.8724	11.2838	7.43698	9.59057	9.14913
2020	CZE	2.551	4.7888	11.366	11.7841	11.3481	7.5118	9.72741	9.11566
2021	CZE	2.803	4.82648	11.442	11.8823	11.3942	7.51861	9.84002	9.17458
2022	CZE	2.224	4.96712	11.4829	11.8843	11.3595	7.5511	9.77066	9.15656
1995	DEN	6.992	4.28862	11.4935	11.9464	11.6405	8.10443	9.48468	9.42204
1996	DEN	6.844	4.30966	11.5092	11.9674	11.6547	8.08455	9.49716	9.45485
1997	DEN	5.4	4.33124	11.517	11.9856	11.6316	8.09091	9.48506	9.46461
1998	DEN	5.039	4.34953	11.5366	11.999	11.6362	8.10027	9.50793	9.52227
1999	DEN	5.142	4.3742	11.5383	12.0283	11.6502	8.10635	9.5793	9.52073
2000	DEN	4.476	4.40282	11.5383	12.0519	11.6512	8.04909	9.58719	9.52552
2001	DEN	4.164	4.42593	11.5434	12.0721	11.6642	8.0895	9.63321	9.55246
2002	DEN	4.274	4.44989	11.5558	12.0762	11.6781	8.08947	9.66046	9.58722
2003	DEN	5.398	4.47043	11.5604	12.0774	11.6841	8.07892	9.66823	9.58385
2004	DEN	5.204	4.4819	11.6065	12.1242	11.7064	8.09546	9.71161	9.62778
2005	DEN	4.83	4.49992	11.6422	12.1758	11.7049	8.09186	9.7495	9.62093
2006	DEN	3.897	4.51898	11.6716	12.2237	11.7158	8.23302	9.80172	9.63038
2007	DEN	3.801	4.53577	11.692	12.2275	11.7285	8.17068	9.86161	9.60659
2008	DEN	3.683	4.56936	11.6902	12.2286	11.7459	8.16519	9.89086	9.63492
2009	DEN	6.409	4.58232	11.6549	12.1661	11.8039	8.08921	9.95185	9.70574
2010	DEN	7.747	4.60517	11.6687	12.2032	11.8336	8.09517	9.94227	9.76086
2011	DEN	7.769	4.63238	11.6661	12.2039	11.8213	8.08723	9.92244	9.70802
2012	DEN	7.798	4.65608	11.6699	12.2055	11.8509	8.12986	9.94928	9.7332
2013	DEN	7.384	4.66394	11.6825	12.2325	11.8218	8.07076	9.94119	9.72872
2014	DEN	6.925	4.66956	11.6811	12.2639	11.8321	7.95014	9.96783	9.78462
2015	DEN	6.278	4.67407	11.6974	12.2805	11.8419	7.95478	9.98612	9.79062
2016	DEN	5.989	4.67657	11.7297	12.3102	11.8374	7.98373	10.0096	9.79324
2017	DEN	5.833	4.68798	11.7555	12.341	11.8291	8.06007	10.0252	9.76835
2018	DEN	5.131	4.69608	11.7871	12.3564	11.8461	8.0895	10.0387	9.77848
2019	DEN	5.018	4.70363	11.8036	12.371	11.8445	8.06559	10.0648	9.78433
2020	DEN	5.637	4.70783	11.7899	12.3762	11.9201	8.09383	10.1357	9.77452
2021	DEN	5.043	4.72619	11.8602	12.4794	11.9273	8.19224	10.2267	9.79242
2022	DEN	4.434	4.80034	11.8332	12.5044	11.8553	8.24255	10.1239	9.71864
1995	GER	8.158	4.38803	14.1291	14.5191	14.1188	10.3956	11.9228	11.5262
1996	GER	8.822	4.40242	14.119	14.5017	13.9904	10.348	11.9282	11.5317
1997	GER	9.861	4.42163	14.0919	14.4704	13.946	10.288	11.8707	11.5027
1998	GER	9.787	4.4307	14.0987	14.483	13.9526	10.2748	11.884	11.5015
1999	GER	8.854	4.43654	14.1368	14.5094	13.977	10.2694	11.9083	11.52
2000	GER	7.917	4.45084	14.1537	14.5168	13.9771	10.1971	11.9779	11.5141
2001	GER	7.773	4.47048	14.1643	14.5271	13.9799	10.1597	11.9979	11.5433
2002	GER	8.482	4.48459	14.16	14.5198	13.987	10.166	12.0201	11.5448
2003	GER	9.779	4.49488	14.1746	14.5165	13.9919	10.1527	12.0322	11.5425
2004	GER	10.727	4.5114	14.1764	14.5448	13.9663	10.1182	11.9825	11.5317
2005	GER	11.167	4.52675	14.1825	14.5447	13.9629	10.1058	11.9941	11.5293
2006	GER	10.25	4.5424	14.1931	14.5859	13.9542	10.1158	12.0028	11.5349
2007	GER	8.658	4.56513	14.188	14.6069	13.9369	10.0444	12.016	11.5332
2008	GER	7.525	4.59107	14.1827	14.5873	13.9479	10.0546	12.0276	11.5315
2009	GER	7.742	4.59419	14.1822	14.55	13.991	10.1149	12.0814	11.5835
2010	GER	6.967	4.60517	14.1932	14.5882	14.0262	10.1081	12.0986	11.6292
2011	GER	5.825	4.62571	14.2044	14.6289	13.9926	10.1139	12.101	11.6381
2012	GER	5.379	4.6456	14.2109	14.6218	13.9846	10.2771	12.1048	11.6304
2013	GER	5.231	4.66053	14.2123	14.6254	13.9941	10.2459	12.1453	11.6601
2014	GER	4.981	4.66956	14.2241	14.6599	14.0111	10.1805	12.1879	11.6812
2015	GER	4.624	4.67469	14.247	14.6871	14.0355	10.2106	12.2217	11.6943
2016	GER	4.122	4.67959	14.2713	14.7295	14.0707	10.2539	12.253	11.7128
2017	GER	3.746	4.69458	14.2879	14.7493	14.093	10.3215	12.2681	11.7358
2018	GER	3.384	4.71175	14.3014	14.775	14.1088	10.3681	12.2879	11.7682
2019	GER	3.136	4.7261	14.3179	14.7837	14.1415	10.395	12.3203	11.8101
2020	GER	3.856	4.72755	14.252	14.7288	14.234	10.4275	12.4478	11.8485
2021	GER	3.638	4.75776	14.2731	14.7729	14.2741	10.4252	12.5051	11.8573
2022	GER	3.135	4.82422	14.3265	14.7724	14.2478	10.3755	12.4887	11.8482
1995	EST	9.659	3.73774	8.28843	8.71738	7.94603	4.47565	5.84417	6.25376
1996	EST	9.915	3.94516	8.34911	8.74817	7.9516	4.39291	5.9044	6.23179
1997	EST	10.369	4.04574	8.43807	8.82007	7.98186	4.56129	5.87066	6.25349
1998	EST	9.51	4.12463	8.45569	8.87067	8.07149	4.60928	5.93329	6.32147
1999	EST	11.573	4.15706	8.46693	8.88214	8.12985	4.56552	6.06488	6.40317
2000	EST	13.36	4.19646	8.52763	8.95254	8.1249	4.71412	6.041	6.3881
2001	EST	13.135	4.25235	8.60284	9.00594	8.15384	4.85706	6.06688	6.44684
2002	EST	10.026	4.28745	8.69245	9.08068	8.25734	4.98022	6.15341	6.55233
2003	EST	11.288	4.30071	8.7877	9.17118	8.33184	5.05891	6.22818	6.61128
2004	EST	10.248	4.33074	8.8721	9.25297	8.38522	5.16328	6.29691	6.67486
2005	EST	8.033	4.37072	8.9613	9.37243	8.48368	5.28622	6.38056	6.74038
2006	EST	5.915	4.41414	9.09293	9.49604	8.61105	5.36037	6.5623	6.86899
2007	EST	4.592	4.47807	9.18606	9.61059	8.74566	5.45449	6.7094	6.97394
2008	EST	5.455	4.57667	9.11771	9.52733	8.81662	5.6697	6.79975	7.01081
2009	EST	13.548	4.57588	8.95703	9.35919	8.80573	5.78249	6.75983	6.92871
2010	EST	16.707	4.60517	8.95267	9.35297	8.68894	5.54713	6.72875	6.86766
2011	EST	12.328	4.65379	8.99264	9.4457	8.69034	5.482	6.72332	6.87383
2012	EST	10.021	4.69237	9.04727	9.49007	8.77096	5.70368	6.75708	6.91414
2013	EST	8.631	4.71979	9.09365	9.5236	8.77638	5.73412	6.78288	6.90431
2014	EST	7.352	4.71873	9.14232	9.58376	8.81853	5.76809	6.85585	6.89576
2015	EST	6.412	4.7138	9.19528	9.61741	8.8977	5.85495	6.95724	6.99929
2016	EST	6.882	4.71528	9.25133	9.67194	8.94569	6.13289	6.95883	7.00515
2017	EST	5.807	4.74888	9.28572	9.74156	8.99957	6.04167	6.98727	7.06777
2018	EST	5.412	4.78267	9.33286	9.79262	9.05106	6.095	7.07406	7.20562
2019	EST	4.514	4.80519	9.3802	9.84323	9.09994	6.1762	7.16421	7.23731
2020	EST	6.956	4.80073	9.36235	9.82486	9.22244	6.29425	7.30004	7.27745
2021	EST	6.178	4.84621	9.42628	9.91581	9.23598	6.22011	7.37981	7.28125
2022	EST	5.571	5.02351	9.43882	9.86369	9.15135	6.25445	7.25665	7.22868
1995	IRE	11.97	4.23431	10.6006	11.0251	10.3391	6.46759	8.33842	8.38053
1996	IRE	11.692	4.25171	10.7106	11.134	10.3976	6.50129	8.3912	8.47265
1997	IRE	10.192	4.26701	10.8487	11.3106	10.5189	6.53521	8.5678	8.41486
1998	IRE	7.699	4.2908	10.889	11.371	10.5376	6.52215	8.61805	8.44619
1999	IRE	5.804	4.30697	10.9908	11.4563	10.6126	6.54023	8.73981	8.53178
2000	IRE	4.318	4.36125	11.0817	11.5552	10.6532	6.56792	8.81596	8.60822
2001	IRE	3.684	4.40863	11.1232	11.5952	10.775	6.65032	8.95924	8.71387
2002	IRE	4.216	4.45388	11.1634	11.6373	10.8594	6.56048	9.1382	8.75104
2003	IRE	4.478	4.4882	11.195	11.695	10.8866	6.53026	9.20851	8.81271
2004	IRE	4.491	4.50975	11.2284	11.7401	10.9406	6.62862	9.30627	8.86172
2005	IRE	4.343	4.53402	11.2872	11.7923	11.0085	6.54535	9.30268	8.92385
2006	IRE	4.415	4.57263	11.3351	11.8357	11.0684	6.56269	9.33552	8.94429
2007	IRE	4.98	4.62033	11.3819	11.8403	11.1445	6.59836	9.40056	9.03566
2008	IRE	6.774	4.65989	11.3596	11.7485	11.2076	6.66839	9.41495	9.0295
2009	IRE	12.609	4.6144	11.2823	11.6398	11.2738	6.5518	9.49043	8.99029
2010	IRE	14.534	4.60517	11.2833	11.6452	11.5957	6.38991	9.43387	8.95404
2011	IRE	15.354	4.63034	11.2539	11.6134	11.2784	6.59076	9.49851	9.08666
2012	IRE	15.451	4.64715	11.2412	11.5985	11.1788	6.52329	9.46855	9.05284
2013	IRE	13.735	4.65228	11.253	11.6626	11.1493	6.49103	9.43569	9.01901
2014	IRE	11.858	4.65419	11.2859	11.7529	11.1535	6.58496	9.43509	9.04626
2015	IRE	9.908	4.65088	11.3261	11.8197	11.1983	6.62227	9.47665	9.07355
2016	IRE	8.374	4.65108	11.3727	11.8765	11.1912	6.66632	9.5086	9.09654
2017	IRE	6.713	4.65469	11.4094	11.9348	11.2136	6.63958	9.55441	9.14601
2018	IRE	5.741	4.65939	11.4679	11.9839	11.27	6.78664	9.61501	9.19385
2019	IRE	4.95	4.66873	11.502	12.0534	11.3053	6.67294	9.67726	9.27838
2020	IRE	5.623	4.66546	11.3959	12.0058	11.4721	6.75546	9.87506	9.33104
2021	IRE	6.194	4.68859	11.4861	12.1589	11.4867	6.70047	9.94599	9.34796
2022	IRE	4.479	4.76397	11.5856	12.2167	11.4271	6.66969	9.96134	9.35011
1995	GRE	10.117	4.0432	11.7296	12.0281	11.3439	7.83089	9.12854	8.80475
1996	GRE	10.402	4.12196	11.7322	12.0303	11.3384	8.23141	9.12925	8.82283
1997	GRE	10.472	4.17585	11.7493	12.0693	11.3485	8.20707	9.16185	8.93738
1998	GRE	12.227	4.22241	11.7265	12.0372	11.3556	8.51761	9.19662	8.83527
1999	GRE	12.138	4.24843	11.7724	12.0821	11.4326	8.80909	9.32198	8.91973
2000	GRE	11.345	4.27946	11.7445	12.0625	11.4288	8.4641	9.31691	8.9396
2001	GRE	10.764	4.31264	11.7793	12.082	11.4486	8.56918	9.45871	8.9307
2002	GRE	10.346	4.34829	11.8148	12.1165	11.4803	8.71687	9.44241	9.02015
2003	GRE	9.839	4.38299	11.8515	12.1621	11.553	9.00512	9.49981	9.15966
2004	GRE	10.628	4.41157	11.8929	12.2124	11.6257	8.8427	9.49132	9.17504
2005	GRE	10.074	4.4464	11.9186	12.1919	11.5749	8.74325	9.57718	9.19344
2006	GRE	8.906	4.47786	11.9368	12.2434	11.623	8.76086	9.5881	9.10786
2007	GRE	8.351	4.5064	11.9879	12.2636	11.7027	8.86843	9.6448	9.12962
2008	GRE	7.664	4.54709	12.0206	12.253	11.7784	8.9456	9.71496	9.1774
2009	GRE	9.546	4.55912	11.9993	12.2184	11.8095	9.01852	9.73783	9.23721
2010	GRE	12.719	4.60517	11.9131	12.1034	11.6843	8.71095	9.64905	9.13562
2011	GRE	17.973	4.63793	11.8265	11.9537	11.5941	8.4754	9.47242	9.09224
2012	GRE	24.731	4.65283	11.723	11.9047	11.5393	8.38832	9.28949	9.01557
2013	GRE	27.686	4.64357	11.6837	11.8728	11.6033	8.22493	9.1424	8.95949
2014	GRE	26.708	4.63037	11.6743	11.8723	11.3899	8.44218	9.02157	8.91844
2015	GRE	24.981	4.61285	11.6825	11.8849	11.4648	8.3914	9.07289	8.88973
2016	GRE	23.514	4.60456	11.6857	11.8825	11.3828	8.21832	9.13902	8.85527
2017	GRE	21.414	4.61571	11.7028	11.894	11.3536	8.39817	9.16779	8.82641
2018	GRE	19.179	4.62195	11.7197	11.8991	11.3658	8.29462	9.19396	8.88622
2019	GRE	17.045	4.62448	11.7437	11.9336	11.3689	8.17768	9.2442	8.87824
2020	GRE	15.899	4.61192	11.6806	11.8296	11.4995	8.34651	9.30795	8.90895
2021	GRE	14.657	4.62408	11.7278	11.9208	11.5397	8.50605	9.38246	8.90094
2022	GRE	12.426	4.71616	11.775	11.9703	11.4904	8.48168	9.31212	8.85536
1995	SPA	22.675	4.20049	12.9706	13.3305	12.6468	9.16876	10.5171	10.3179
1996	SPA	22.142	4.23546	13.0013	13.3627	12.6572	9.14548	10.5666	10.3495
1997	SPA	20.698	4.25498	13.0058	13.3686	12.6332	9.12798	10.5392	10.3325
1998	SPA	18.673	4.27316	13.0393	13.4091	12.6628	9.11948	10.5806	10.3577
1999	SPA	15.475	4.296	13.0891	13.4586	12.6886	9.10974	10.6348	10.4247
2000	SPA	13.785	4.32976	13.1395	13.506	12.718	9.1493	10.6898	10.4561
2001	SPA	10.348	4.36503	13.1778	13.5411	12.7436	9.15719	10.714	10.4789
2002	SPA	11.146	4.39522	13.205	13.5804	12.7862	9.21449	10.7647	10.5284
2003	SPA	11.283	4.42516	13.2305	13.617	12.8174	9.20835	10.8139	10.5621
2004	SPA	11.09	4.4551	13.2754	13.6513	12.8682	9.2804	10.9063	10.6157
2005	SPA	9.146	4.48823	13.3161	13.6839	12.902	9.32468	10.985	10.6282
2006	SPA	8.452	4.52278	13.3558	13.7196	12.9455	9.31801	11.0282	10.6743
2007	SPA	8.232	4.55027	13.3955	13.7547	13.0081	9.34387	11.0781	10.7312
2008	SPA	11.255	4.59021	13.3842	13.7355	13.0536	9.34255	11.1325	10.7734
2009	SPA	17.857	4.58733	13.3415	13.7035	13.1288	9.31857	11.216	10.831
2010	SPA	19.86	4.60517	13.3478	13.691	13.1099	9.33105	11.1723	10.7891
2011	SPA	21.391	4.63663	13.3149	13.6416	13.0727	9.28818	11.1148	10.7289
2012	SPA	24.788	4.6608	13.2772	13.5926	13.0867	9.12374	11.0224	10.62
2013	SPA	26.094	4.67479	13.2436	13.5701	12.9982	9.12835	10.9868	10.5783
2014	SPA	24.442	4.67327	13.2636	13.5892	12.9884	9.03131	10.9908	10.5904
2015	SPA	22.058	4.66826	13.2974	13.6454	13.0077	9.18801	11.0417	10.6377
2016	SPA	19.635	4.66623	13.3276	13.6848	13.0062	9.23436	11.0621	10.6607
2017	SPA	17.224	4.6856	13.3535	13.7095	13.0017	9.16663	11.0659	10.6657
2018	SPA	15.255	4.70221	13.368	13.7289	13.032	9.14121	11.0896	10.677
2019	SPA	14.104	4.70918	13.383	13.7559	13.0703	9.15864	11.1335	10.7168
2020	SPA	15.532	4.70595	13.2584	13.6261	13.1713	9.16291	11.2555	10.7582
2021	SPA	14.781	4.73641	13.3183	13.6975	13.1924	9.23747	11.2602	10.7999
2022	SPA	12.917	4.81698	13.3482	13.71	13.154	9.42667	11.2299	10.7666
1995	FRA	11.834	4.37537	13.6356	14.0687	13.6467	10.5586	11.6036	11.3927
1996	FRA	12.367	4.395	13.657	14.0877	13.6608	10.5981	11.6344	11.4014
1997	FRA	12.566	4.40697	13.6429	14.094	13.656	10.5442	11.6145	11.3957
1998	FRA	12.074	4.41346	13.6803	14.1383	13.6661	10.4641	11.6399	11.4215
1999	FRA	11.981	4.41882	13.7122	14.1808	13.6972	10.4552	11.666	11.4697
2000	FRA	10.218	4.43544	13.7538	14.2108	13.7157	10.4348	11.7145	11.494
2001	FRA	8.61	4.45165	13.7809	14.2343	13.7403	10.4932	11.7433	11.5204
2002	FRA	8.702	4.47071	13.791	14.2365	13.7736	10.5187	11.7931	11.5617
2003	FRA	8.307	4.49147	13.802	14.2435	13.7884	10.4311	11.833	11.5643
2004	FRA	8.914	4.51267	13.8213	14.266	13.8058	10.4497	11.8615	11.5495
2005	FRA	8.882	4.52998	13.8468	14.2836	13.83	10.4435	11.8922	11.5621
2006	FRA	8.833	4.54659	13.8784	14.3116	13.8511	10.4665	11.9093	11.5834
2007	FRA	8.009	4.56136	13.9096	14.3441	13.8796	10.4677	11.9275	11.5861
2008	FRA	7.386	4.5891	13.9148	14.3384	13.8916	10.4597	11.9238	11.5998
2009	FRA	9.122	4.58997	13.901	14.2997	13.9321	10.5215	11.9603	11.6214
2010	FRA	9.279	4.60517	13.9166	14.3168	13.9421	10.5248	11.9779	11.6315
2011	FRA	9.228	4.62607	13.9216	14.3294	13.9419	10.4904	11.9823	11.6125
2012	FRA	9.841	4.64542	13.9119	14.3148	13.9516	10.4925	11.9867	11.6093
2013	FRA	9.913	4.65402	13.9157	14.3187	13.9586	10.4839	11.9985	11.615
2014	FRA	10.273	4.65908	13.9221	14.3271	13.9686	10.4427	12.0246	11.6246
2015	FRA	10.354	4.65946	13.9402	14.3535	13.9833	10.5041	12.033	11.6388
2016	FRA	10.057	4.66129	13.9576	14.3658	13.9956	10.6065	12.053	11.646
2017	FRA	9.41	4.67156	13.9696	14.3863	14.01	10.5492	12.069	11.6609
2018	FRA	9.018	4.6899	13.9807	14.3937	14.0047	10.5505	12.0685	11.6575
2019	FRA	8.415	4.70092	13.9943	14.4097	14.0193	10.5595	12.0799	11.6635
2020	FRA	8.01	4.70568	13.9318	14.3166	14.067	10.5979	12.1324	11.6378
2021	FRA	7.874	4.72197	13.9802	14.4033	14.0892	10.5771	12.2326	11.6715
2022	FRA	7.308	4.77287	14.0081	14.3914	14.0789	10.6183	12.2212	11.6662
1995	CRO	9.995	4.09883	9.85875	10.1325	9.7307	6.64406	7.71597	7.50384
1996	CRO	9.68	4.14094	9.86499	10.202	9.76538	6.57103	7.68928	7.49394
1997	CRO	9.71	4.1818	9.95942	10.2637	9.76904	6.59695	7.70352	7.49631
1998	CRO	11.392	4.2438	9.92025	10.2652	9.79416	6.59558	7.76687	7.59533
1999	CRO	13.559	4.2832	9.82944	10.1735	9.75754	6.55304	7.69609	7.55924
2000	CRO	16.064	4.32829	9.87262	10.2065	9.74129	6.25602	7.7165	7.5488
2001	CRO	15.822	4.36536	9.95403	10.2386	9.72231	6.28789	7.68441	7.53181
2002	CRO	15.053	4.38194	10.06	10.3413	9.77178	6.26705	7.70338	7.66871
2003	CRO	13.924	4.39946	10.0886	10.3737	9.83937	6.2753	7.77476	7.68851
2004	CRO	13.664	4.4198	10.1436	10.4476	9.89101	6.48248	7.89701	7.68921
2005	CRO	12.598	4.45244	10.2	10.5202	9.89087	6.33337	7.94049	7.70869
2006	CRO	11.13	4.48384	10.2276	10.5689	9.91723	6.36725	7.98537	7.70865
2007	CRO	9.909	4.51242	10.2747	10.6289	10.0169	6.44032	8.04329	7.7714
2008	CRO	8.53	4.57141	10.3141	10.6456	10.0457	6.63227	7.99104	7.74199
2009	CRO	9.202	4.59492	10.2126	10.5369	10.027	6.52571	7.99417	7.7833
2010	CRO	11.62	4.60517	10.2081	10.5341	9.99746	6.43036	8.00099	7.75238
2011	CRO	13.678	4.62764	10.1966	10.5187	9.98066	6.44709	7.94968	7.69212
2012	CRO	15.935	4.66119	10.159	10.4629	9.90035	6.40497	7.92656	7.64536
2013	CRO	17.251	4.68312	10.1325	10.4525	9.89124	6.3059	7.88794	7.60005
2014	CRO	17.29	4.68096	10.0989	10.4412	9.90066	6.2292	7.88784	7.63239
2015	CRO	16.175	4.67631	10.1068	10.5038	9.90964	6.20438	7.97015	7.61791
2016	CRO	13.103	4.66499	10.1488	10.5385	9.93067	6.20643	7.99276	7.6524
2017	CRO	11.208	4.67622	10.1867	10.6014	9.93686	6.19653	8.05806	7.68261
2018	CRO	8.432	4.69111	10.2254	10.6416	9.99807	6.27967	8.12217	7.72051
2019	CRO	6.617	4.6988	10.2688	10.6862	10.0625	6.29072	8.21113	7.81773
2020	CRO	7.507	4.70035	10.2037	10.6004	10.1194	6.22774	8.29663	7.83369
2021	CRO	7.608	4.72557	10.3079	10.7137	10.1331	6.24452	8.37205	7.88996
2022	CRO	6.96	4.82796	10.3718	10.7818	10.1038	6.29901	8.33643	7.86768
1995	ITA	11.661	4.27044	13.5054	13.8643	13.3817	9.6642	11.0732	10.91
1996	ITA	11.864	4.30973	13.6007	13.9674	13.4804	9.72826	11.1887	11.0408
1997	ITA	11.985	4.32995	13.6499	14.0128	13.4793	9.74256	11.2635	11.0733
1998	ITA	12.117	4.34931	13.6746	14.024	13.4667	9.67176	11.2801	11.0827
1999	ITA	11.681	4.36581	13.7059	14.0465	13.4658	9.68295	11.317	11.0998
2000	ITA	10.834	4.39087	13.738	14.0736	13.4812	9.75243	11.4027	11.108
2001	ITA	9.599	4.41834	13.743	14.0949	13.5201	9.81883	11.4762	11.1482
2002	ITA	9.211	4.4427	13.7474	14.0997	13.5168	9.80958	11.5053	11.1635
2003	ITA	8.869	4.46907	13.7583	14.1045	13.533	9.90337	11.5121	11.1931
2004	ITA	7.866	4.4909	13.7704	14.1234	13.5454	9.9412	11.5823	11.1611
2005	ITA	7.731	4.51056	13.7852	14.1317	13.5614	9.94079	11.6264	11.1977
2006	ITA	6.777	4.53125	13.8048	14.1497	13.5911	9.91255	11.6558	11.1997
2007	ITA	6.076	4.54938	13.8205	14.1648	13.5909	9.92329	11.6445	11.2316
2008	ITA	6.723	4.58231	13.808	14.1278	13.5942	9.99778	11.6738	11.1819
2009	ITA	7.749	4.59003	13.7809	14.0801	13.6152	10.0822	11.6854	11.1918
2010	ITA	8.363	4.60517	13.7915	14.0821	13.5979	10.0019	11.687	11.1568
2011	ITA	8.359	4.6326	13.7945	14.0761	13.5783	9.99393	11.6447	11.0843
2012	ITA	10.655	4.66256	13.7543	14.0251	13.5618	9.8871	11.5999	11.0383
2013	ITA	12.149	4.67468	13.7304	14.0056	13.5496	9.82048	11.5814	11.0266
2014	ITA	12.683	4.67709	13.7334	14.0174	13.5544	9.79811	11.589	11.0214
2015	ITA	11.896	4.67748	13.7527	14.0276	13.5604	9.81657	11.5925	11.0278
2016	ITA	11.688	4.67654	13.7665	14.0686	13.5605	9.92629	11.6002	11.0174
2017	ITA	11.211	4.68873	13.7799	14.0864	13.5657	9.92789	11.5982	11.0295
2018	ITA	10.61	4.70004	13.7869	14.1016	13.5666	9.91266	11.606	11.0547
2019	ITA	9.952	4.70613	13.7895	14.106	13.5763	9.92814	11.6133	11.0563
2020	ITA	9.164	4.70476	13.6816	14.0145	13.6613	9.92546	11.6832	11.0675
2021	ITA	9.497	4.72332	13.7344	14.0994	13.7231	10.0006	11.6997	11.0905
2022	ITA	8.069	4.80214	13.7703	14.0948	13.7061	9.92537	11.6408	11.0802
1995	CYP	2.6	4.20687	8.85336	9.18626	8.1603	5.5006	5.44237	6.28134
1996	CYP	3.1	4.23623	8.88064	9.19143	8.23152	5.9047	5.45407	6.32322
1997	CYP	3.4	4.27165	8.90145	9.17506	8.2982	5.85898	5.62633	6.39917
1998	CYP	3.3	4.29368	8.96119	9.33259	8.36025	5.43664	5.76081	6.45675
1999	CYP	5.532	4.30985	9.001	9.28188	8.41341	5.55853	5.85254	6.51472
2000	CYP	4.766	4.35043	9.06287	9.30936	8.47635	5.48264	5.83598	6.5643
2001	CYP	4.043	4.36997	9.10972	9.38817	8.55258	5.63427	5.96172	6.62242
2002	CYP	3.336	4.39759	9.12522	9.42323	8.61156	5.71615	6.04967	6.68624
2003	CYP	4.153	4.43815	9.13372	9.44602	8.72639	5.7595	6.14312	6.82297
2004	CYP	4.77	4.46076	9.20027	9.39261	8.73333	5.65905	6.11491	6.83277
2005	CYP	5.481	4.48604	9.25257	9.43348	8.80272	5.72567	6.14717	6.86543
2006	CYP	4.593	4.50882	9.3058	9.47207	8.84365	5.80412	6.22256	6.91254
2007	CYP	3.946	4.53227	9.40069	9.42588	8.86992	5.7541	6.20413	6.95923
2008	CYP	3.756	4.5779	9.47582	9.73583	8.92291	5.77347	6.26442	7.06482
2009	CYP	5.594	4.58116	9.40792	9.71721	8.99386	5.8231	6.33774	7.10294
2010	CYP	6.36	4.60517	9.45761	9.71968	9.00141	6.04879	6.35524	7.13863
2011	CYP	7.942	4.63754	9.44545	9.75178	8.99829	5.89908	6.376	7.09252
2012	CYP	12.097	4.66114	9.41951	9.66575	8.95657	5.8254	6.30792	6.99093
2013	CYP	16.131	4.65714	9.34843	9.5659	8.90087	5.65746	6.26915	6.98926
2014	CYP	16.277	4.6435	9.35494	9.52119	9.02249	5.59001	6.10586	6.84339
2015	CYP	15.026	4.62231	9.38202	9.59753	8.87253	5.55995	6.10448	6.8966
2016	CYP	13.006	4.60791	9.42726	9.64734	8.86363	5.67504	6.16015	6.94183
2017	CYP	11.155	4.61322	9.47899	9.72773	8.90063	6.02264	6.21908	6.96362
2018	CYP	8.504	4.62747	9.53612	9.77405	9.10858	5.99239	6.32141	6.9709
2019	CYP	7.155	4.62997	9.58101	9.8296	9.07117	5.95939	6.67445	7.05968
2020	CYP	7.755	4.62357	9.51153	9.75105	9.16837	6.00747	7.15633	7.12285
2021	CYP	7.513	4.64773	9.54672	9.84251	9.21135	6.0376	7.36093	7.14555
2022	CYP	6.807	4.72835	9.61957	9.89243	9.16229	5.97039	7.32702	7.13439
1995	LAT	19	3.74219	8.74943	8.7259	8.15824	4.58626	5.71968	6.34943
1996	LAT	20.7	3.9044	8.75093	8.74253	8.11841	4.4985	5.61929	6.19301
1997	LAT	14.9	3.9855	8.8604	8.89056	8.23043	4.41965	5.95577	6.32877
1998	LAT	14.454	4.03089	8.87229	8.96978	8.37025	4.43711	6.08326	6.55796
1999	LAT	13.79	4.05427	8.96414	9.03365	8.51575	4.70666	6.15376	6.61003
2000	LAT	14.211	4.08046	9.10132	9.2824	8.59699	4.80967	6.33315	6.67168
2001	LAT	13.821	4.10503	9.15174	9.3711	8.58652	4.97178	6.19623	6.75532
2002	LAT	13.829	4.12423	9.18693	9.45819	8.65831	5.18957	6.38848	6.84086
2003	LAT	12.061	4.15323	9.17528	9.48665	8.62582	5.18109	6.27083	6.77647
2004	LAT	11.708	4.21332	9.24502	9.542	8.71286	5.36306	6.34406	6.90583
2005	LAT	10.033	4.27862	9.32366	9.64373	8.80263	5.39985	6.6118	6.92069
2006	LAT	7.03	4.34194	9.51033	9.7685	9.01691	5.77908	6.86283	7.1429
2007	LAT	6.052	4.43809	9.61871	9.94152	9.13815	5.93321	6.98513	7.30077
2008	LAT	7.739	4.58134	9.51085	9.89158	9.17132	5.90324	6.9855	7.3631
2009	LAT	17.515	4.61608	9.28673	9.68911	9.04026	5.39492	6.73856	7.12279
2010	LAT	19.482	4.60517	9.30654	9.55412	9.01436	5.23697	6.5914	7.0086
2011	LAT	16.206	4.64795	9.31426	9.58872	8.98341	5.25454	6.68597	7.03455
2012	LAT	15.047	4.67028	9.38457	9.67528	8.99165	5.22417	6.69136	7.07669
2013	LAT	11.867	4.66998	9.44601	9.71315	9.01567	5.26549	6.66453	7.1132
2014	LAT	10.846	4.67617	9.45473	9.73895	9.0563	5.28276	6.72951	7.16922
2015	LAT	9.873	4.67791	9.47237	9.7813	9.08701	5.44632	6.7464	7.20153
2016	LAT	9.643	4.67931	9.51621	9.82312	9.08742	5.94348	6.76672	7.17457
2017	LAT	8.715	4.7082	9.54318	9.87311	9.13755	5.99752	6.75027	7.24698
2018	LAT	7.412	4.73322	9.57988	9.91849	9.21803	6.29243	6.93799	7.30939
2019	LAT	6.312	4.76095	9.58353	9.93153	9.2144	6.20863	6.9968	7.31496
2020	LAT	8.098	4.76314	9.53488	9.92149	9.29915	6.4538	7.09642	7.30883
2021	LAT	7.513	4.79537	9.60601	9.97676	9.41832	6.49728	7.46201	7.36795
2022	LAT	6.815	4.95502	9.62515	9.97057	9.31241	6.4116	7.17233	7.28167
1995	LIT	17.54	3.93784	8.77433	8.99062	8.14708	4.78474	6.01396	6.2613
1996	LIT	16.4	4.15798	8.80939	9.05307	8.23631	4.83047	6.0891	6.30769
1997	LIT	14.13	4.24307	8.9794	9.29162	8.77087	5.22733	6.37215	6.48963
1998	LIT	13.711	4.2925	9.04288	9.36533	8.63844	5.34246	6.61327	6.66791
1999	LIT	13.388	4.29975	9.12174	9.37173	8.64924	5.06589	6.71032	6.83936
2000	LIT	15.931	4.30952	9.29325	9.57085	8.7969	5.31822	6.72101	6.90931
2001	LIT	16.84	4.32309	9.37508	9.6587	8.81408	5.41138	6.90041	6.98771
2002	LIT	13.008	4.32591	9.46136	9.76425	8.86091	5.65037	6.92488	7.10113
2003	LIT	12.875	4.3145	9.56614	9.85835	8.92068	5.69064	7.01822	7.14587
2004	LIT	10.684	4.32607	9.65589	9.94329	9.01258	5.77586	6.90144	7.3603
2005	LIT	8.325	4.35231	9.76277	10.0706	9.12876	5.91269	7.19791	7.42406
2006	LIT	5.78	4.38902	9.85898	10.17	9.23554	6.13208	7.21958	7.38134
2007	LIT	4.25	4.4448	9.97778	10.2854	9.39428	6.40337	7.3521	7.43533
2008	LIT	5.826	4.5485	10.0157	10.3027	9.48649	6.11999	7.44655	7.59144
2009	LIT	13.785	4.59206	9.8237	10.0954	9.41329	5.84499	7.31823	7.51441
2010	LIT	17.814	4.60517	9.78147	10.111	9.38273	5.72228	7.319	7.41301
2011	LIT	15.39	4.64564	9.82222	10.1571	9.45653	5.66631	7.35113	7.42507
2012	LIT	13.365	4.67607	9.85456	10.1786	9.32911	5.67306	7.28077	7.4304
2013	LIT	11.77	4.6865	9.88909	10.2436	9.34896	5.68731	7.286	7.43413
2014	LIT	10.698	4.68753	9.92778	10.3025	9.36782	5.77128	7.30874	7.43614
2015	LIT	9.12	4.67865	9.96736	10.2941	9.4094	6.07819	7.39947	7.47312
2016	LIT	7.862	4.68767	10.0066	10.3224	9.41418	6.2717	7.43985	7.44497
2017	LIT	7.073	4.72422	10.0378	10.3769	9.43115	6.41285	7.44938	7.44134
2018	LIT	6.147	4.75084	10.0714	10.4295	9.5015	6.5167	7.53948	7.48484
2019	LIT	6.255	4.77392	10.0977	10.4747	9.5756	6.51923	7.64456	7.55154
2020	LIT	8.487	4.78585	10.0653	10.4728	9.78623	6.8516	7.80634	7.6758
2021	LIT	7.112	4.83162	10.1424	10.5401	9.73299	6.71397	7.87774	7.66791
2022	LIT	5.956	5.01148	10.1524	10.552	9.70054	6.84575	7.74747	7.69628
1995	LUX	2.918	4.30658	9.16447	9.69785	9.09289	4.87124	6.9705	6.88435
1996	LUX	3.286	4.31835	9.17369	9.67887	9.11985	4.87688	7.03029	6.91856
1997	LUX	2.527	4.33193	9.17574	9.72073	9.15117	4.89919	7.04861	6.9365
1998	LUX	2.763	4.34147	9.2317	9.81664	9.19292	4.89259	7.06776	7.01924
1999	LUX	2.39	4.35167	9.30146	9.88577	9.27204	4.18924	7.13193	7.09746
2000	LUX	2.345	4.38269	9.35052	10.0011	9.29706	4.22068	7.13013	7.10461
2001	LUX	1.805	4.40898	9.38096	10.0116	9.31292	4.41423	7.26513	7.15283
2002	LUX	2.621	4.42951	9.42523	9.99217	9.4295	4.34077	7.30046	7.22613
2003	LUX	3.675	4.4498	9.45292	9.97954	9.49378	4.39526	7.37377	7.30756
2004	LUX	5.113	4.47181	9.46569	10.0942	9.55168	4.42518	7.46265	7.36508
2005	LUX	4.488	4.49639	9.46828	10.1348	9.59328	4.41689	7.5161	7.4018
2006	LUX	4.731	4.5227	9.50627	10.09	9.59012	4.43016	7.5108	7.40333
2007	LUX	4.065	4.54556	9.52806	10.2365	9.61159	4.54937	7.53795	7.44229
2008	LUX	5.06	4.57901	9.54877	10.2091	9.65344	4.64424	7.57329	7.48273
2009	LUX	5.122	4.58269	9.55716	10.0572	9.744	4.78037	7.65411	7.57241
2010	LUX	4.361	4.60517	9.58736	10.0902	9.78791	5.35706	7.65435	7.66162
2011	LUX	4.902	4.63871	9.59928	10.1095	9.78622	5.15608	7.6546	7.66793
2012	LUX	5.14	4.66499	9.61813	10.2515	9.81598	5.05036	7.69916	7.70617
2013	LUX	5.848	4.68218	9.62401	10.2288	9.83864	5.0075	7.77044	7.66274
2014	LUX	5.852	4.68845	9.65448	10.2923	9.87045	4.934	7.78838	7.68492
2015	LUX	6.669	4.69318	9.68849	10.2135	9.90447	4.86075	7.79717	7.7033
2016	LUX	6.291	4.69609	9.72608	10.2758	9.93078	5.07729	7.80254	7.71084
2017	LUX	5.522	4.71325	9.76011	10.3465	9.97817	5.16851	7.86505	7.74859
2018	LUX	5.585	4.72841	9.78942	10.3587	10.0205	5.39301	7.91094	7.80032
2019	LUX	5.595	4.7457	9.81045	10.3357	10.0598	5.32838	7.94058	7.86631
2020	LUX	6.773	4.75386	9.72921	10.3751	10.1703	5.99635	8.077	7.92941
2021	LUX	5.247	4.77882	9.82453	10.4326	10.1686	5.6366	8.09966	7.95929
2022	LUX	4.585	4.84025	9.83827	10.3997	10.1997	5.79585	8.09636	7.96636
1995	HUN	10.168	3.35821	11.1056	11.4648	11.1297	7.1086	8.86383	8.83147
1996	HUN	10.022	3.56903	10.9137	11.2704	10.8766	7.00151	8.62111	8.61847
1997	HUN	8.991	3.73713	10.8429	11.223	10.8061	7.24357	8.5548	8.58459
1998	HUN	8.925	3.86951	10.7587	11.1334	10.7367	6.97203	8.47846	8.45754
1999	HUN	6.929	3.9648	10.7672	11.0891	10.6647	7.01999	8.39425	8.41561
2000	HUN	6.563	4.05832	10.7822	11.1158	10.6434	6.97689	8.44284	8.45557
2001	HUN	5.671	4.14557	10.8447	11.1964	10.7122	7.03146	8.46022	8.53484
2002	HUN	5.608	4.19688	10.9833	11.3412	10.9159	7.32579	8.67948	8.71804
2003	HUN	5.79	4.24244	11.019	11.3522	10.8828	7.24342	8.74783	8.84485
2004	HUN	5.832	4.30771	11.0347	11.3821	10.9156	7.29916	8.73946	8.80135
2005	HUN	7.189	4.3427	11.0769	11.43	10.9752	7.32851	8.81522	8.86554
2006	HUN	7.494	4.38125	11.024	11.3964	10.9885	7.34976	8.78189	8.82657
2007	HUN	7.406	4.45783	11.0725	11.4038	10.9882	7.31144	8.67424	8.78512
2008	HUN	7.817	4.5165	11.0559	11.4131	10.9632	7.09518	8.66385	8.74271
2009	HUN	10.03	4.55776	10.8781	11.2486	10.8229	6.81037	8.55243	8.57837
2010	HUN	11.172	4.60517	10.8679	11.2477	10.7935	7.06527	8.50892	8.60586
2011	HUN	11.029	4.64372	10.8536	11.2288	10.7836	6.93976	8.51442	8.50898
2012	HUN	11.003	4.6987	10.7975	11.1548	10.7109	6.49402	8.44317	8.35866
2013	HUN	10.177	4.71588	10.7715	11.1836	10.7325	6.42133	8.43043	8.36895
2014	HUN	7.725	4.7136	10.7706	11.2125	10.773	6.32402	8.42699	8.50833
2015	HUN	6.813	4.71299	10.81	11.2712	10.8399	6.52009	8.55847	8.56874
2016	HUN	5.115	4.71693	10.8581	11.3189	10.7925	6.69574	8.49752	8.54808
2017	HUN	4.156	4.74014	10.928	11.3785	10.8561	7.08401	8.55603	8.63331
2018	HUN	3.709	4.76824	10.9525	11.4341	10.8833	6.97595	8.58894	8.66362
2019	HUN	3.419	4.80108	10.994	11.4874	10.9245	7.11557	8.60524	8.63952
2020	HUN	4.25	4.83381	10.9055	11.3786	10.9403	7.08738	8.8514	8.56136
2021	HUN	4.045	4.88366	10.942	11.4209	10.9402	7.16307	8.79496	8.66824
2022	HUN	3.609	5.02	10.9226	11.3696	10.9054	7.35107	8.50672	8.63871
1995	MAL	6.342	4.24829	7.823	8.15565	7.36656	3.59948	5.03994	5.31903
1996	MAL	6.339	4.26862	7.89569	8.18165	7.46433	3.66159	5.14955	5.4303
1997	MAL	6.335	4.29927	7.95469	8.26427	7.54239	3.70376	5.2902	5.54075
1998	MAL	6.331	4.32284	7.9933	8.28847	7.57841	3.62872	5.34366	5.53093
1999	MAL	6.328	4.34396	8.06195	8.37077	7.64109	3.61811	5.38874	5.59875
2000	MAL	6.324	4.36738	8.17695	8.43246	7.71494	3.65552	5.57725	5.66318
2001	MAL	7.107	4.39625	8.19232	8.47544	7.75568	3.70542	5.60027	5.7611
2002	MAL	6.902	4.4179	8.15697	8.49618	7.76873	3.68982	5.73712	5.81092
2003	MAL	7.488	4.43086	8.16952	8.48826	7.85532	3.82757	5.75668	5.81657
2004	MAL	7.317	4.45838	8.18904	8.47828	7.77545	3.93777	5.76392	5.74001
2005	MAL	6.923	4.48802	8.21655	8.48259	7.80648	3.89221	5.8492	5.74297
2006	MAL	6.798	4.51538	8.24461	8.47938	7.82155	3.70341	5.87546	5.77405
2007	MAL	6.472	4.52779	8.2726	8.52436	7.84811	3.64972	5.83185	5.78415
2008	MAL	5.977	4.5695	8.28184	8.59975	7.90561	3.67589	5.81239	5.79552
2009	MAL	6.896	4.59013	8.26642	8.53623	7.86915	4.00217	5.76762	5.81474
2010	MAL	6.861	4.60517	8.29829	8.6174	7.91465	3.91999	5.84846	5.91647
2011	MAL	6.388	4.63437	8.33036	8.62897	7.94499	3.99615	5.88538	5.93848
2012	MAL	6.203	4.65785	8.34278	8.6383	7.9877	3.87127	5.92621	5.97704
2013	MAL	6.115	4.66958	8.37681	8.70385	8.01962	3.82945	6.01024	6.02531
2014	MAL	5.737	4.67268	8.40948	8.80287	8.0997	4.07403	6.11478	6.08416
2015	MAL	5.389	4.68363	8.44744	8.93708	8.1775	4.27697	6.21089	6.15419
2016	MAL	4.694	4.69003	8.47742	8.92214	8.16683	4.02273	6.23985	6.20819
2017	MAL	4.008	4.70359	8.53521	9.02506	8.22337	4.16286	6.31455	6.22109
2018	MAL	3.665	4.7151	8.631	9.10838	8.34379	4.32089	6.38383	6.35497
2019	MAL	3.627	4.73138	8.68933	9.18569	8.41076	4.40961	6.46984	6.44257
2020	MAL	4.357	4.73775	8.57796	9.0664	8.57487	4.09717	6.70829	6.49268
2021	MAL	3.403	4.75262	8.68616	9.19646	8.64413	4.33894	6.75821	6.5666
2022	MAL	2.929	4.81234	8.78203	9.24996	8.6272	4.23313	6.6661	6.56466
1995	NED	7.158	4.30182	12.3419	12.8567	12.4405	9.06812	9.99296	10.0874
1996	NED	6.421	4.32113	12.3639	12.8724	12.3133	9.04499	9.94511	10.0778
1997	NED	5.511	4.342	12.3736	12.8874	12.296	8.97764	10.0057	10.062
1998	NED	4.394	4.36141	12.4215	12.9166	12.3129	8.95864	10.0316	10.0797
1999	NED	3.623	4.38275	12.483	12.9828	12.3391	9.04886	10.0728	10.1337
2000	NED	2.725	4.40608	12.5242	13.026	12.3619	8.99498	10.148	10.1508
2001	NED	2.119	4.4468	12.5373	13.0286	12.4019	9.03394	10.2015	10.1681
2002	NED	2.554	4.47914	12.5521	13.0289	12.4223	9.0002	10.2841	10.2164
2003	NED	3.593	4.49985	12.5551	13.0478	12.4477	8.99408	10.3326	10.2753
2004	NED	4.646	4.5124	12.5633	13.0631	12.4431	8.98331	10.3463	10.2994
2005	NED	5.873	4.52914	12.5733	13.0881	12.4416	8.88738	10.3695	10.3325
2006	NED	5.002	4.5401	12.5885	13.147	12.5087	8.97754	10.6324	10.3866
2007	NED	4.153	4.55611	12.6124	13.1874	12.5342	9.02102	10.6848	10.4173
2008	NED	3.654	4.58067	12.6189	13.1611	12.5716	9.02239	10.6793	10.4556
2009	NED	4.347	4.5925	12.5762	13.1246	12.6217	9.0639	10.7562	10.4829
2010	NED	4.989	4.60517	12.5806	13.1644	12.6375	9.00282	10.8112	10.492
2011	NED	4.977	4.62831	12.589	13.1712	12.6103	8.97747	10.8214	10.463
2012	NED	5.821	4.65257	12.5663	13.1419	12.5873	8.87192	10.8322	10.445
2013	NED	7.243	4.67733	12.5554	13.1285	12.5701	8.8509	10.8069	10.4126
2014	NED	7.416	4.68704	12.5614	13.1357	12.5608	8.81211	10.8051	10.4235
2015	NED	6.873	4.69303	12.5782	13.1558	12.5547	8.86216	10.7952	10.4194
2016	NED	6.006	4.69619	12.5947	13.1749	12.5506	8.89805	10.7554	10.4378
2017	NED	4.839	4.70991	12.6236	13.2182	12.5505	8.94672	10.7881	10.4365
2018	NED	3.831	4.7268	12.6506	13.262	12.5768	8.99154	10.8267	10.4532
2019	NED	3.38	4.7528	12.658	13.2709	12.5964	9.06271	10.8518	10.4624
2020	NED	3.819	4.76544	12.6017	13.2103	12.6903	9.11941	10.9434	10.478
2021	NED	4.21	4.79185	12.6624	13.34	12.7129	9.12161	11.0222	10.5098
2022	NED	3.524	4.88717	12.7067	13.3286	12.6587	9.15985	10.9034	10.5058
1995	AUS	4.353	4.34458	11.772	12.1962	11.8019	7.70032	9.67756	9.48781
1996	AUS	5.291	4.36302	11.7778	12.1927	11.7943	7.67107	9.68278	9.47914
1997	AUS	5.157	4.376	11.7558	12.1774	11.7239	7.65274	9.71205	9.4566
1998	AUS	5.493	4.38518	11.7754	12.2042	11.7512	7.67239	9.7611	9.47079
1999	AUS	4.707	4.39085	11.801	12.2293	11.7867	7.67406	9.81731	9.51572
2000	AUS	4.694	4.41403	11.8294	12.2613	11.7903	7.71218	9.82124	9.50751
2001	AUS	4.012	4.44019	11.8422	12.2572	11.8024	7.66568	9.81632	9.50866
2002	AUS	4.86	4.45813	11.8388	12.2763	11.8063	7.62905	9.86189	9.51713
2003	AUS	4.785	4.47159	11.8627	12.2872	11.8194	7.68906	9.8849	9.54126
2004	AUS	5.969	4.492	11.8795	12.3147	11.8896	7.71582	9.92274	9.49703
2005	AUS	5.682	4.51473	11.9022	12.3381	11.8655	7.68588	9.93677	9.49953
2006	AUS	5.32	4.52904	11.9281	12.3841	11.8886	7.63256	9.9608	9.53717
2007	AUS	4.909	4.55049	11.9433	12.4208	11.9029	7.72627	10.0023	9.5505
2008	AUS	4.198	4.58215	11.9422	12.4294	11.9179	7.89883	10.025	9.58629
2009	AUS	5.371	4.5872	11.9488	12.3843	11.9753	7.63868	10.043	9.61421
2010	AUS	4.883	4.60517	11.9607	12.4032	11.9599	7.55134	10.0551	9.62457
2011	AUS	4.637	4.63751	11.9702	12.4145	11.937	7.53237	10.0421	9.61336
2012	AUS	4.909	4.66206	11.975	12.4105	11.9458	7.48924	10.0491	9.61916
2013	AUS	5.367	4.68186	11.9724	12.4024	11.9508	7.53089	10.0577	9.62033
2014	AUS	5.674	4.6978	11.9754	12.4155	11.978	7.47182	10.0878	9.61474
2015	AUS	5.802	4.70672	11.9915	12.4271	11.9769	7.45441	10.1468	9.63718
2016	AUS	6.064	4.7156	12.0142	12.4685	11.985	7.54969	10.1723	9.65889
2017	AUS	5.561	4.7362	12.0309	12.4704	11.9812	7.56159	10.1859	9.65944
2018	AUS	4.933	4.75598	12.0409	12.4884	11.9926	7.56351	10.2155	9.66985
2019	AUS	4.56	4.77118	12.0499	12.5095	12.006	7.61346	10.2374	9.69065
2020	AUS	5.201	4.7849	11.9677	12.4501	12.105	7.58197	10.2872	9.69106
2021	AUS	6.459	4.81219	12.0074	12.4967	12.1286	7.5814	10.4104	9.69927
2022	AUS	4.992	4.8942	12.0479	12.4944	12.09	7.59618	10.3501	9.67927
1995	POL	13.695	3.73851	11.9432	12.2988	11.7272	8.72395	8.53905	9.63758
1996	POL	12.684	3.91912	11.9431	12.2783	11.7608	8.68734	8.82718	9.64226
1997	POL	10.964	4.05813	11.9273	12.254	11.6467	8.61588	8.92279	9.5721
1998	POL	9.935	4.16786	11.9134	12.2479	11.5923	8.57386	8.98003	9.47988
1999	POL	12.29	4.23696	11.8839	12.2044	11.5125	8.08418	9.07479	9.48429
2000	POL	16.314	4.33136	11.9657	12.2707	11.5683	8.12846	9.1563	9.53759
2001	POL	18.373	4.38403	12.0568	12.3473	11.6874	8.37977	9.33291	9.67894
2002	POL	19.895	4.4029	12.0541	12.3193	11.6659	8.35109	9.3416	9.66973
2003	POL	19.37	4.40971	11.9358	12.2173	11.5787	8.25417	9.22361	9.5659
2004	POL	19.074	4.44298	11.9588	12.213	11.565	8.25785	9.23317	9.52484
2005	POL	17.746	4.46458	12.0932	12.3867	11.7389	8.38598	9.43177	9.75399
2006	POL	13.841	4.47734	12.1755	12.4853	11.8398	8.52965	9.57656	9.82701
2007	POL	9.602	4.50163	12.2546	12.5881	11.9139	8.81024	9.65568	9.8944
2008	POL	7.118	4.54244	12.3966	12.726	12.0561	8.91938	9.86985	9.99735
2009	POL	8.167	4.57969	12.2087	12.5364	11.8941	8.50478	9.69723	9.77557
2010	POL	9.637	4.60517	12.3253	12.6326	12.02	8.68709	9.79806	9.90655
2011	POL	9.632	4.64669	12.325	12.6475	11.987	8.65898	9.74292	9.89229
2012	POL	10.088	4.68167	12.3129	12.6272	11.9515	8.57571	9.71865	9.87084
2013	POL	10.326	4.69155	12.3006	12.6254	11.9489	8.69959	9.72819	9.85646
2014	POL	8.99	4.69208	12.3318	12.6679	11.9821	8.6205	9.76874	9.89382
2015	POL	7.501	4.6833	12.3754	12.7307	12.0192	8.72813	9.83011	9.95215
2016	POL	6.161	4.67663	12.3694	12.7132	12.0043	8.74351	9.81973	9.88999
2017	POL	4.888	4.69718	12.4508	12.7911	12.078	8.88515	9.90171	9.94675
2018	POL	3.846	4.71515	12.4937	12.8435	12.1296	8.89614	9.97255	10.0117
2019	POL	3.277	4.73718	12.5167	12.8875	12.1829	8.93653	10.0352	10.0616
2020	POL	3.162	4.77037	12.4517	12.8439	12.2793	8.95501	10.0826	10.0354
2021	POL	3.363	4.81968	12.4899	12.8752	12.2311	8.89934	10.1953	10.039
2022	POL	2.886	4.95447	12.5109	12.8815	12.2192	8.91941	10.1026	9.96881
1995	POR	7.064	4.23352	11.3553	11.6582	10.9378	7.72082	8.88063	8.89632
1996	POR	7.298	4.26375	11.3897	11.6851	10.9795	7.7488	8.95425	8.96962
1997	POR	6.571	4.28685	11.4155	11.7229	11.0072	7.68622	9.01237	9.05018
1998	POR	4.64	4.31225	11.4461	11.7665	11.0566	7.68477	9.10802	9.1015
1999	POR	4.579	4.33538	11.5047	11.8209	11.1076	7.72901	9.16294	9.20767
2000	POR	3.806	4.36351	11.55	11.8436	11.1528	7.84596	9.23589	9.2383
2001	POR	3.829	4.40628	11.5536	11.8525	11.1996	7.76313	9.2826	9.26763
2002	POR	4.497	4.44165	11.5652	11.8567	11.204	7.72021	9.30662	9.30554
2003	POR	6.132	4.47334	11.5655	11.8483	11.2333	7.69353	9.37108	9.28712
2004	POR	6.319	4.49671	11.5905	11.8642	11.2702	7.72946	9.42814	9.3239
2005	POR	7.582	4.51923	11.6212	11.8727	11.2997	7.74751	9.4554	9.34847
2006	POR	7.649	4.54983	11.6404	11.8754	11.2836	7.72525	9.4307	9.32216
2007	POR	7.966	4.57408	11.6742	11.908	11.297	7.66107	9.46407	9.27193
2008	POR	7.553	4.59963	11.6902	11.8893	11.3103	7.66419	9.48419	9.2821
2009	POR	9.432	4.59124	11.6551	11.8682	11.4001	7.84566	9.56709	9.35606
2010	POR	10.771	4.60517	11.6822	11.8795	11.4427	8.13751	9.50537	9.3998
2011	POR	12.682	4.64105	11.6261	11.8387	11.3502	7.65184	9.37731	9.25094
2012	POR	15.531	4.6684	11.5627	11.7571	11.2546	7.47222	9.25592	9.04786
2013	POR	16.188	4.67115	11.5571	11.7888	11.2858	7.47231	9.24633	9.07494
2014	POR	13.897	4.66836	11.5854	11.8028	11.3391	7.44153	9.23221	9.0625
2015	POR	12.447	4.67323	11.6057	11.8327	11.3022	7.44685	9.24366	9.05175
2016	POR	11.068	4.67928	11.6336	11.8668	11.2599	7.29888	9.26619	9.01939
2017	POR	8.869	4.69288	11.6536	11.9081	11.3075	7.36243	9.32481	9.01512
2018	POR	6.994	4.70276	11.6852	11.9385	11.2957	7.38913	9.39433	9.01874
2019	POR	6.464	4.70614	11.7249	11.9765	11.3177	7.32116	9.43975	9.0665
2020	POR	6.796	4.70602	11.6593	11.9001	11.3994	7.29721	9.5125	9.05676
2021	POR	6.577	4.71859	11.7147	11.9744	11.4245	7.34147	9.59392	9.1105
2022	POR	6.011	4.794	11.7637	12.0059	11.3906	7.30237	9.56762	9.07191
1995	SLV	7.15	3.80231	9.97916	10.3136	9.87131	6.0008	7.79486	7.73765
1996	SLV	6.886	3.89639	9.90764	10.2399	9.65132	5.92806	7.72405	7.64707
1997	SLV	6.658	3.97667	9.88584	10.2384	9.65398	5.87394	7.72124	7.64376
1998	SLV	7.4	4.05263	9.87619	10.234	9.67337	5.82298	7.74088	7.63953
1999	SLV	7.33	4.11236	9.89544	10.2506	9.70123	5.93479	7.73224	7.6712
2000	SLV	6.92	4.19773	9.81498	10.1756	9.65643	5.91033	7.686	7.60824
2001	SLV	5.685	4.2782	9.77594	10.163	9.66174	5.99651	7.67697	7.63256
2002	SLV	5.927	4.35034	9.76034	10.1607	9.63088	5.94214	7.68019	7.6349
2003	SLV	6.481	4.4043	9.76098	10.1564	9.62446	6.01291	7.66469	7.61399
2004	SLV	6.017	4.4396	9.7606	10.1647	9.63148	6.13504	7.658	7.64097
2005	SLV	6.515	4.46382	9.77676	10.1904	9.6526	6.07253	7.67691	7.68875
2006	SLV	5.957	4.4881	9.78979	10.2438	9.68745	6.22409	7.71301	7.71707
2007	SLV	4.828	4.52402	9.85944	10.3108	9.71186	6.24551	7.72007	7.71156
2008	SLV	4.379	4.57896	9.88552	10.3291	9.77225	6.29037	7.78437	7.76265
2009	SLV	5.869	4.58732	9.8957	10.2647	9.81017	6.3323	7.84736	7.80207
2010	SLV	7.248	4.60517	9.90864	10.2515	9.8117	6.29268	7.82136	7.76289
2011	SLV	8.182	4.62304	9.91801	10.2506	9.82623	6.0354	7.84062	7.75193
2012	SLV	8.852	4.64868	9.88749	10.1856	9.74863	5.90765	7.78501	7.7034
2013	SLV	10.116	4.66622	9.84495	10.1749	9.93639	5.78568	7.75206	7.6981
2014	SLV	9.692	4.66821	9.85361	10.2201	9.79619	5.71244	7.73692	7.65391
2015	SLV	8.975	4.66294	9.87442	10.2265	9.79049	5.74706	7.80234	7.62411
2016	SLV	8.007	4.66239	9.91043	10.2798	9.77744	5.87794	7.8473	7.6571
2017	SLV	6.573	4.67658	9.9363	10.3503	9.77842	5.88001	7.87365	7.68564
2018	SLV	5.116	4.69382	9.97253	10.4086	9.81194	6.00605	7.91589	7.72215
2019	SLV	4.448	4.70999	10.0238	10.4518	9.85091	6.05046	7.9757	7.76117
2020	SLV	4.974	4.70944	9.95684	10.4186	9.98824	6.09786	8.12883	7.77487
2021	SLV	4.747	4.72843	10.0715	10.5008	10.0372	6.30662	8.24399	7.89533
2022	SLV	4.013	4.81308	10.133	10.4856	9.99193	6.27855	8.16873	7.86854
1995	SLK	13.109	3.78609	9.80831	10.0296	9.72984	6.29303	7.25041	7.10508
1996	SLK	11.341	3.84224	9.86831	10.1361	9.87723	6.38224	7.77189	7.18146
1997	SLK	11.894	3.90185	9.90833	10.2172	9.85351	6.37148	7.79365	7.28811
1998	SLK	12.421	3.96638	9.91279	10.2369	9.77905	6.3332	7.73493	7.15425
1999	SLK	16.099	4.06686	9.79019	10.089	9.68263	6.10206	7.51129	6.98021
2000	SLK	18.546	4.18051	9.81617	10.102	9.80181	6.14596	7.55284	7.15687
2001	SLK	19.149	4.25124	9.83443	10.1327	9.64425	6.11378	7.57276	7.1133
2002	SLK	18.541	4.28204	9.90275	10.2001	9.71339	6.26777	7.65302	7.13691
2003	SLK	17.55	4.36411	9.91963	10.2102	9.64712	5.83874	7.65888	7.42326
2004	SLK	18.206	4.43689	10.0187	10.3167	9.6548	5.84572	7.6405	7.34561
2005	SLK	16.276	4.46362	10.1025	10.4378	9.8	5.8807	7.97039	7.47503
2006	SLK	13.395	4.50747	10.2049	10.5551	9.87919	6.08113	8.11256	7.58072
2007	SLK	11.16	4.53467	10.3769	10.7546	9.99852	6.20737	8.22704	7.69931
2008	SLK	9.514	4.57962	10.5204	10.8792	10.13	6.27068	8.43987	7.82362
2009	SLK	12.023	4.59565	10.542	10.8396	10.2659	6.39168	8.47446	7.97131
2010	SLK	14.387	4.60517	10.5548	10.9004	10.2743	6.41657	8.52365	8.04273
2011	SLK	13.634	4.64361	10.5363	10.893	10.26	6.43282	8.47671	7.98913
2012	SLK	13.966	4.67904	10.54	10.903	10.2443	6.40064	8.4645	7.91847
2013	SLK	14.227	4.69295	10.5229	10.9038	10.2744	6.40476	8.46833	7.94279
2014	SLK	11.537	4.69219	10.5472	10.9356	10.3181	6.53771	8.5141	7.94638
2015	SLK	11.492	4.68893	10.5807	10.9753	10.4215	6.4613	8.5642	8.02754
2016	SLK	9.679	4.68372	10.6186	10.9765	10.3723	6.47894	8.63059	7.97044
2017	SLK	8.142	4.69675	10.674	11.0292	10.3259	6.61394	8.35035	8.00527
2018	SLK	6.544	4.72158	10.7082	11.0739	10.3652	6.70579	8.39471	8.05086
2019	SLK	5.761	4.74788	10.7324	11.0859	10.4096	6.79373	8.45485	8.15329
2020	SLK	6.719	4.76706	10.7386	11.0698	10.4789	6.9493	8.4854	8.17052
2021	SLK	6.894	4.79807	10.7687	11.085	10.5317	6.98504	8.64866	8.16647
2022	SLK	6.143	4.91829	10.8105	11.0724	10.4305	7.10266	8.54354	8.19729
1995	FIN	17.005	4.38178	11.0882	11.5186	11.2689	7.77015	8.98227	9.09229
1996	FIN	15.572	4.38805	11.1078	11.5316	11.2514	7.80549	9.01773	9.08761
1997	FIN	14.968	4.39991	11.1405	11.6108	11.2532	7.81666	9.0538	9.08749
1998	FIN	13.215	4.41381	11.1727	11.6635	11.2366	7.77807	9.04171	9.09281
1999	FIN	11.693	4.42536	11.2144	11.7204	11.2574	7.73885	9.07954	9.11096
2000	FIN	11.135	4.45533	11.2352	11.7674	11.2384	7.69734	9.1121	9.13541
2001	FIN	10.291	4.48079	11.2628	11.8064	11.2572	7.65701	9.16678	9.17514
2002	FIN	10.423	4.49638	11.2882	11.8208	11.2928	7.67407	9.23564	9.2213
2003	FIN	10.469	4.50511	11.3298	11.8201	11.3236	7.76017	9.28416	9.26393
2004	FIN	10.358	4.50698	11.3676	11.8795	11.3625	7.86036	9.33643	9.29575
2005	FIN	8.384	4.5132	11.4032	11.9013	11.3908	7.91961	9.39452	9.3073
2006	FIN	7.719	4.52875	11.44	11.9406	11.4044	7.88353	9.42965	9.31836
2007	FIN	6.854	4.55354	11.4687	11.9916	11.4267	7.88681	9.45217	9.338
2008	FIN	6.369	4.5934	11.4819	11.9802	11.4522	7.94557	9.48571	9.34513
2009	FIN	8.25	4.5934	11.4709	11.9047	11.5077	7.97836	9.51947	9.38585
2010	FIN	8.394	4.60517	11.495	11.9376	11.527	7.94343	9.5317	9.4176
2011	FIN	7.781	4.63877	11.5226	11.9488	11.5399	7.87295	9.55381	9.41733
2012	FIN	7.689	4.66646	11.5265	11.9309	11.5601	7.9424	9.58756	9.40128
2013	FIN	8.193	4.68114	11.5308	11.9264	11.5863	7.92639	9.60419	9.39704
2014	FIN	8.663	4.6915	11.5386	11.9376	11.5964	7.8733	9.60391	9.39541
2015	FIN	9.376	4.68942	11.5588	11.9641	11.6061	7.83874	9.55827	9.39574
2016	FIN	8.818	4.69298	11.5751	11.986	11.6161	7.88017	9.56825	9.39698
2017	FIN	8.64	4.70049	11.5823	12.02	11.6113	7.84704	9.57674	9.36071
2018	FIN	7.361	4.71127	11.5957	12.042	11.627	7.82483	9.60581	9.36306
2019	FIN	6.695	4.72146	11.5994	12.0562	11.6431	7.80706	9.63137	9.39104
2020	FIN	7.759	4.72436	11.5654	12.0503	11.7022	7.98974	9.68746	9.42319
2021	FIN	7.606	4.74607	11.5972	12.0835	11.7077	7.8638	9.73115	9.42691
2022	FIN	6.719	4.81488	11.6012	12.0728	11.6618	7.95309	9.69088	9.3986
1995	SWE	8.897	4.43421	11.6648	12.2181	11.938	8.62118	9.63406	9.80955
1996	SWE	9.547	4.43953	11.7827	12.3308	12.0167	8.76126	9.77996	9.91266
1997	SWE	10.359	4.44609	11.8055	12.3479	12.0022	8.72911	9.77352	9.94464
1998	SWE	8.941	4.44341	11.8148	12.3773	11.9848	8.72765	9.78364	10
1999	SWE	7.607	4.44802	11.8799	12.4367	12.0368	8.81946	9.84768	10.0651
2000	SWE	5.466	4.45698	11.9809	12.529	12.0763	8.86601	9.92018	10.0591
2001	SWE	4.73	4.48075	11.8946	12.4462	11.9907	8.73543	9.87071	10.0211
2002	SWE	4.965	4.50211	11.9223	12.4751	12.0376	8.725	9.94639	10.0623
2003	SWE	5.555	4.52118	11.9424	12.5155	12.0651	8.72259	9.99697	10.0781
2004	SWE	6.693	4.52491	11.9713	12.5448	12.0827	8.6894	10.0069	10.1027
2005	SWE	7.486	4.52943	11.9895	12.5665	12.0867	8.41472	10.0232	10.1182
2006	SWE	7.066	4.54294	12.015	12.6349	12.1191	8.57507	10.0596	10.1536
2007	SWE	6.161	4.56482	12.0494	12.6809	12.1245	8.56959	10.0978	10.1618
2008	SWE	6.235	4.59861	12.0055	12.6241	12.0955	8.54496	10.0837	10.1309
2009	SWE	8.351	4.59366	11.942	12.4857	12.026	8.42443	10.0295	10.0581
2010	SWE	8.61	4.60517	12.089	12.6651	12.1509	8.61577	10.1505	10.1794
2011	SWE	7.804	4.63435	12.1467	12.7313	12.2055	8.63357	10.2229	10.2332
2012	SWE	7.976	4.6432	12.1907	12.7594	12.2622	8.64942	10.2735	10.2849
2013	SWE	8.052	4.64275	12.2211	12.7858	12.3107	8.71438	10.3116	10.3174
2014	SWE	7.954	4.64096	12.2093	12.7756	12.2898	8.59588	10.3073	10.3269
2015	SWE	7.432	4.64049	12.2334	12.8028	12.3	8.56587	10.3324	10.3514
2016	SWE	6.99	4.65028	12.2426	12.8188	12.3189	8.57444	10.3494	10.3841
2017	SWE	6.718	4.66807	12.2491	12.8321	12.3194	8.56655	10.3591	10.411
2018	SWE	6.365	4.68741	12.2114	12.795	12.2925	8.55293	10.343	10.3976
2019	SWE	6.833	4.7051	12.19	12.8051	12.2721	8.55438	10.3316	10.3977
2020	SWE	8.291	4.71006	12.1722	12.8056	12.3384	8.67038	10.3854	10.4197
2021	SWE	8.722	4.73146	12.2634	12.9157	12.3743	8.75014	10.4737	10.4562
2022	SWE	7.392	4.81184	12.2299	12.8518	12.299	8.92344	10.3735	10.3713
